# Supplementary material for: Alpha-Lipoic Acid Treatment Reduces the Levels of Advanced End Glycation Products in Type 2 Diabetes Patients with Neuropathy
Source: Biomedicines. 2025 Feb 11;13(2):438. doi: 10.3390/biomedicines13020438 (PMC11852413; doi:10.3390/biomedicines13020438)
Supplement: Supplementary file 1 [file biomedicines-13-00438-s001.zip]

Archive with 1 entries (1 files):
- biomedicines-3452508-supplementary.pdf
